# Supplementary material for: Aptamer-based optical manipulation of protein subcellular localization in cells
Source: Nat Commun. 2020 Mar 12;11:1347. doi: 10.1038/s41467-020-15113-2 (PMC7067792; doi:10.1038/s41467-020-15113-2)
Supplement: Supplementary file 3 — Source Data [file 41467_2020_15113_MOESM3_ESM.xlsx]

## Sheet: Fig. 2b
Fig. 2b
	Original spectral data
	Sample				fluorescence emission at 570nm			fluorescence emission at 670nm
					data 1	data 2	data 3	data 1	data 2	data 3
	PCH0(Control)		0 min		301730	268870	360970	33990	33470	42860
			0.5 min		302530	268250	354800	33950	33370	42550
			1 min		141600	325240	335970	15660	40550	40280
			5 min		305670	361830	200670	33900	44950	23440
			10 min		294380	176390	204770	32130	22120	24290
			20 min		313950	223320	321910	34900	27500	39220
			60 min		337960	212150	325810	38740	25760	37920
	PCH1		0 min		297920	300080	253450	30970	37410	31550
			0.5 min		290640	325720	315440	31190	41350	39220
			1 min		296800	291490	234730	32430	37750	30420
			5 min		302290	285830	315690	33600	37850	41220
			10 min		281650	171520	304910	31270	23810	41480
			20 min		275910	148080	252070	32990	21670	38460
			60 min		249160	215250	235880	35390	38540	43700
	PCH2		0 min		271780	195650	163980	33180	25310	20530
			0.5 min		291440	261880	298530	35940	34530	37830
			1 min		256230	212530	143050	31840	28410	19420
			5 min		215320	265300	236990	30110	39790	35130
			10 min		218400	193110	120530	33620	31890	20860
			20 min		147800	205360	277370	25660	39200	52180
			60 min		197130	273750	227310	38530	61700	50660

## Sheet: Fig. 2c
Fig. 2c
		Number Distribution Data (%)
	Size classes (nm)	Core	UCNPs	PCH2-Apt-UCNPs
	0.4	0	0	0
	0.46323	0	0	0
	0.53646	0	0	0
	0.62126	0	0	0
	0.71947	0	0	0
	0.8332	0	0	0
	0.96492	0	0	0
	1.11745	0	0	0
	1.29409	0	0	0
	1.49866	0	0	0
	1.73557	0	0	0
	2.00993	0	0	0
	2.32766	0	0	0
	2.69561	0	0	0
	3.12173	0	0	0
	3.61521	0	0	0
	4.1867	0	0	0
	4.84853	0	0	0
	5.61499	0	0	0
	6.5026	0	0	0
	7.53052	0	0	0
	8.72094	0	0	0
	10.0995	0	0	0
	11.6961	0	0	0
	13.545	0.19357	0	0
	15.6862	5.75414	0	0
	18.1658	17.8389	0	0
	21.0374	24.7253	0	0
	24.363	21.4773	5.60893	0
	28.2143	14.421	18.4516	0
	32.6744	8.20819	25.7011	3.76715
	37.8396	4.14942	21.8857	12.6313
	43.8212	1.91189	14.1867	18.5478
	50.7484	0.81497	7.72754	17.9736
	58.7707	0.32402	3.72265	14.8048
	68.0611	0.12054	1.63457	11.31
	78.8202	0.04191	0.66758	8.07233
	91.28	0.01353	0.25779	5.35397
	105.709	0.004	0.09573	3.30748
	122.42	0.00105	0.03496	1.92175
	141.772	0.000232371	0.013	1.06543
	164.183	3.81461e-05	0.00518	0.57377
	190.137	3.38694e-06	0.00235	0.30672
	220.194	0	0.00129	0.16726
	255.002	0	0.000864215	0.09457
	295.312	0	0.000654652	0.05349
	341.995	0	0.000515175	0.02831
	396.058	0	0.000402	0.01325
	458.666	0	0.000304425	0.00507
	531.172	0	0.000221869	0.00139
	615.139	0	0.000154105	0.000199175
	712.379	0	0.0001004	0
	824.992	0	5.93637e-05	0
	955.406	0	3.01764e-05	0
	1106.44	0	1.22228e-05	0
	1281.34	5.57681e-09	3.49303e-06	0
	1483.89	2.58877e-08	5.16835e-07	0
	1718.47	5.94633e-08	0	0
	1990.12	9.61099e-08	1.91251e-08	0
	2304.72	1.2746e-07	1.94132e-07	0
	2669.04	1.4876e-07	6.92126e-07	1.86195e-06
	3090.96	1.58207e-07	1.44271e-06	1.09342e-05
	3579.58	1.5609e-07	2.19983e-06	2.99226e-05
	4145.44	1.44049e-07	2.75143e-06	5.30695e-05
	4800.75	1.24481e-07	2.97469e-06	7.12688e-05
	5559.64	8.17257e-08	2.22767e-06	5.95203e-05
	6438.51	2.51525e-08	7.30176e-07	2.04706e-05
	7456.3	0	0	0
	8634.99	0	0	0

## Sheet: Fig. 2d
Fig. 2d
		UV Absorption
	Wavelength (nm)	UCNPs	PCH2-Apt-UCNPs	PCH2-Apt-UCNPs (Cy3/5)
	200	1.669	2.468	2.069
	201	1.342	2.413	2.021
	202	1.097	2.516	2.123
	203	0.879	2.406	2.011
	204	0.711	2.315	1.929
	205	0.618	2.198	1.828
	206	0.553	2.061	1.747
	207	0.494	1.929	1.614
	208	0.47	1.805	1.483
	209	0.446	1.598	1.391
	210	0.433	1.473	1.286
	211	0.429	1.354	1.196
	212	0.422	1.24	1.092
	213	0.404	1.128	1.019
	214	0.399	1.019	0.946
	215	0.394	0.918	0.888
	216	0.397	0.821	0.828
	217	0.389	0.749	0.769
	218	0.382	0.688	0.726
	219	0.382	0.642	0.681
	220	0.384	0.594	0.647
	221	0.381	0.551	0.614
	222	0.374	0.52	0.575
	223	0.369	0.502	0.554
	224	0.367	0.49	0.526
	225	0.366	0.48	0.506
	226	0.363	0.47	0.484
	227	0.358	0.459	0.47
	228	0.361	0.452	0.46
	229	0.358	0.444	0.45
	230	0.358	0.437	0.438
	231	0.356	0.432	0.428
	232	0.35	0.427	0.421
	233	0.352	0.421	0.415
	234	0.347	0.418	0.409
	235	0.345	0.411	0.406
	236	0.34	0.405	0.403
	237	0.341	0.399	0.397
	238	0.34	0.395	0.399
	239	0.339	0.393	0.398
	240	0.339	0.392	0.397
	241	0.334	0.391	0.399
	242	0.333	0.392	0.398
	243	0.33	0.394	0.399
	244	0.33	0.396	0.402
	245	0.326	0.399	0.405
	246	0.324	0.398	0.405
	247	0.323	0.402	0.41
	248	0.323	0.401	0.41
	249	0.32	0.403	0.414
	250	0.319	0.406	0.413
	251	0.317	0.408	0.415
	252	0.315	0.41	0.416
	253	0.318	0.412	0.419
	254	0.31	0.413	0.42
	255	0.312	0.415	0.421
	256	0.31	0.414	0.42
	257	0.307	0.415	0.421
	258	0.306	0.415	0.421
	259	0.305	0.418	0.424
	260	0.303	0.415	0.422
	261	0.304	0.412	0.419
	262	0.301	0.413	0.419
	263	0.301	0.409	0.418
	264	0.302	0.406	0.415
	265	0.298	0.403	0.41
	266	0.297	0.399	0.409
	267	0.295	0.396	0.406
	268	0.294	0.394	0.403
	269	0.292	0.392	0.4
	270	0.29	0.387	0.397
	271	0.286	0.386	0.393
	272	0.285	0.384	0.386
	273	0.285	0.377	0.383
	274	0.282	0.374	0.376
	275	0.279	0.37	0.371
	276	0.281	0.37	0.367
	277	0.28	0.363	0.364
	278	0.279	0.358	0.355
	279	0.277	0.355	0.352
	280	0.276	0.348	0.344
	281	0.273	0.344	0.337
	282	0.272	0.342	0.332
	283	0.271	0.335	0.328
	284	0.27	0.332	0.32
	285	0.27	0.329	0.312
	286	0.27	0.322	0.307
	287	0.266	0.318	0.3
	288	0.268	0.317	0.291
	289	0.266	0.313	0.287
	290	0.263	0.308	0.28
	291	0.262	0.303	0.274
	292	0.261	0.3	0.265
	293	0.262	0.297	0.262
	294	0.26	0.294	0.256
	295	0.259	0.29	0.248
	296	0.256	0.287	0.244
	297	0.255	0.287	0.239
	298	0.256	0.285	0.234
	299	0.253	0.281	0.229
	300	0.254	0.28	0.225
	301	0.252	0.276	0.222
	302	0.25	0.275	0.217
	303	0.249	0.274	0.216
	304	0.249	0.271	0.215
	305	0.249	0.271	0.212
	306	0.244	0.268	0.208
	307	0.245	0.266	0.206
	308	0.24	0.264	0.203
	309	0.241	0.261	0.201
	310	0.239	0.261	0.198
	311	0.238	0.261	0.199
	312	0.236	0.261	0.195
	313	0.235	0.258	0.193
	314	0.234	0.257	0.192
	315	0.233	0.255	0.188
	316	0.232	0.253	0.186
	317	0.232	0.251	0.185
	318	0.23	0.25	0.181
	319	0.229	0.251	0.183
	320	0.23	0.251	0.182
	321	0.229	0.247	0.181
	322	0.228	0.249	0.183
	323	0.23	0.248	0.182
	324	0.228	0.246	0.179
	325	0.226	0.247	0.177
	326	0.222	0.243	0.175
	327	0.224	0.243	0.172
	328	0.225	0.243	0.174
	329	0.222	0.241	0.174
	330	0.223	0.24	0.172
	331	0.221	0.238	0.171
	332	0.222	0.237	0.171
	333	0.219	0.239	0.166
	334	0.219	0.237	0.166
	335	0.218	0.233	0.165
	336	0.215	0.23	0.161
	337	0.217	0.23	0.165
	338	0.218	0.231	0.162
	339	0.216	0.229	0.164
	340	0.215	0.232	0.162
	341	0.214	0.228	0.16
	342	0.211	0.229	0.158
	343	0.211	0.223	0.155
	344	0.206	0.223	0.151
	345	0.206	0.219	0.151
	346	0.204	0.219	0.151
	347	0.205	0.22	0.15
	348	0.207	0.221	0.151
	349	0.207	0.223	0.15
	350	0.204	0.219	0.147
	351	0.205	0.219	0.149
	352	0.204	0.213	0.149
	353	0.201	0.218	0.146
	354	0.202	0.217	0.147
	355	0.2	0.217	0.145
	356	0.203	0.217	0.145
	357	0.202	0.213	0.144
	358	0.199	0.212	0.141
	359	0.197	0.209	0.141
	360	0.199	0.211	0.14
	361	0.191	0.206	0.137
	362	0.188	0.205	0.133
	363	0.187	0.2	0.134
	364	0.187	0.203	0.136
	365	0.186	0.198	0.129
	366	0.182	0.199	0.128
	367	0.181	0.197	0.129
	368	0.181	0.198	0.128
	369	0.181	0.196	0.127
	370	0.18	0.196	0.128
	371	0.185	0.196	0.129
	372	0.181	0.195	0.125
	373	0.18	0.195	0.125
	374	0.18	0.194	0.124
	375	0.181	0.194	0.122
	376	0.177	0.192	0.122
	377	0.177	0.19	0.124
	378	0.176	0.191	0.122
	379	0.175	0.189	0.12
	380	0.172	0.188	0.119
	381	0.17	0.186	0.117
	382	0.173	0.187	0.119
	383	0.173	0.187	0.118
	384	0.171	0.185	0.116
	385	0.171	0.183	0.113
	386	0.17	0.182	0.114
	387	0.17	0.183	0.114
	388	0.171	0.183	0.116
	389	0.17	0.183	0.115
	390	0.169	0.18	0.114
	391	0.168	0.179	0.112
	392	0.167	0.181	0.111
	393	0.167	0.179	0.113
	394	0.167	0.179	0.112
	395	0.167	0.178	0.11
	396	0.165	0.178	0.108
	397	0.165	0.178	0.107
	398	0.165	0.177	0.107
	399	0.165	0.177	0.107
	400	0.164	0.174	0.106
	401	0.163	0.174	0.107
	402	0.162	0.174	0.107
	403	0.162	0.177	0.108
	404	0.162	0.176	0.106
	405	0.162	0.175	0.105
	406	0.161	0.174	0.105
	407	0.162	0.174	0.105
	408	0.161	0.171	0.104
	409	0.16	0.173	0.103
	410	0.158	0.172	0.103
	411	0.156	0.169	0.102
	412	0.157	0.169	0.1
	413	0.157	0.169	0.1
	414	0.157	0.17	0.099
	415	0.158	0.17	0.099
	416	0.158	0.168	0.099
	417	0.158	0.168	0.101
	418	0.157	0.166	0.099
	419	0.156	0.167	0.097
	420	0.156	0.165	0.098
	421	0.156	0.165	0.097
	422	0.155	0.163	0.097
	423	0.155	0.165	0.096
	424	0.154	0.164	0.097
	425	0.154	0.165	0.098
	426	0.156	0.165	0.096
	427	0.154	0.163	0.095
	428	0.152	0.163	0.097
	429	0.154	0.162	0.096
	430	0.153	0.162	0.095
	431	0.152	0.16	0.094
	432	0.15	0.16	0.093
	433	0.152	0.16	0.093
	434	0.152	0.16	0.092
	435	0.151	0.159	0.091
	436	0.149	0.159	0.091
	437	0.149	0.158	0.091
	438	0.15	0.159	0.09
	439	0.15	0.158	0.09
	440	0.147	0.158	0.092
	441	0.147	0.158	0.09
	442	0.148	0.157	0.089
	443	0.147	0.156	0.09
	444	0.147	0.156	0.09
	445	0.147	0.154	0.089
	446	0.146	0.155	0.089
	447	0.146	0.155	0.089
	448	0.144	0.154	0.085
	449	0.143	0.153	0.086
	450	0.144	0.153	0.087
	451	0.143	0.152	0.087
	452	0.143	0.153	0.089
	453	0.143	0.152	0.089
	454	0.142	0.152	0.085
	455	0.142	0.151	0.084
	456	0.14	0.149	0.084
	457	0.139	0.15	0.084
	458	0.14	0.15	0.084
	459	0.141	0.15	0.084
	460	0.139	0.147	0.085
	461	0.14	0.149	0.084
	462	0.139	0.148	0.084
	463	0.14	0.148	0.083
	464	0.14	0.148	0.082
	465	0.139	0.148	0.083
	466	0.138	0.146	0.082
	467	0.136	0.146	0.081
	468	0.138	0.146	0.082
	469	0.136	0.146	0.08
	470	0.135	0.145	0.079
	471	0.137	0.146	0.081
	472	0.136	0.144	0.079
	473	0.134	0.143	0.08
	474	0.134	0.143	0.08
	475	0.135	0.144	0.08
	476	0.134	0.141	0.081
	477	0.134	0.14	0.078
	478	0.134	0.143	0.079
	479	0.134	0.141	0.08
	480	0.131	0.14	0.078
	481	0.131	0.139	0.079
	482	0.132	0.14	0.079
	483	0.132	0.14	0.078
	484	0.132	0.14	0.077
	485	0.131	0.139	0.077
	486	0.131	0.14	0.079
	487	0.131	0.14	0.079
	488	0.131	0.139	0.077
	489	0.13	0.137	0.077
	490	0.13	0.136	0.078
	491	0.13	0.136	0.078
	492	0.129	0.135	0.076
	493	0.127	0.134	0.075
	494	0.128	0.135	0.076
	495	0.127	0.134	0.076
	496	0.128	0.135	0.076
	497	0.129	0.135	0.076
	498	0.129	0.133	0.076
	499	0.129	0.134	0.077
	500	0.129	0.134	0.077
	501	0.127	0.134	0.076
	502	0.128	0.133	0.076
	503	0.128	0.133	0.077
	504	0.127	0.133	0.078
	505	0.126	0.133	0.077
	506	0.126	0.132	0.077
	507	0.126	0.129	0.078
	508	0.125	0.13	0.079
	509	0.126	0.131	0.078
	510	0.124	0.129	0.078
	511	0.124	0.13	0.078
	512	0.125	0.129	0.079
	513	0.126	0.13	0.079
	514	0.124	0.129	0.078
	515	0.122	0.128	0.076
	516	0.121	0.126	0.077
	517	0.122	0.126	0.078
	518	0.122	0.127	0.078
	519	0.121	0.127	0.078
	520	0.122	0.127	0.078
	521	0.122	0.127	0.078
	522	0.121	0.126	0.079
	523	0.121	0.125	0.077
	524	0.12	0.125	0.078
	525	0.121	0.124	0.077
	526	0.121	0.124	0.077
	527	0.119	0.124	0.078
	528	0.12	0.123	0.077
	529	0.121	0.122	0.076
	530	0.119	0.122	0.077
	531	0.118	0.122	0.076
	532	0.12	0.123	0.076
	533	0.119	0.125	0.077
	534	0.119	0.123	0.077
	535	0.119	0.122	0.077
	536	0.12	0.121	0.077
	537	0.118	0.123	0.077
	538	0.118	0.123	0.077
	539	0.117	0.121	0.078
	540	0.117	0.12	0.078
	541	0.117	0.12	0.078
	542	0.117	0.12	0.08
	543	0.115	0.12	0.078
	544	0.115	0.118	0.079
	545	0.115	0.118	0.078
	546	0.116	0.119	0.078
	547	0.116	0.117	0.08
	548	0.115	0.119	0.08
	549	0.115	0.119	0.081
	550	0.114	0.118	0.081
	551	0.113	0.119	0.08
	552	0.115	0.118	0.08
	553	0.115	0.118	0.08
	554	0.113	0.116	0.08
	555	0.114	0.117	0.078
	556	0.113	0.117	0.078
	557	0.112	0.118	0.08
	558	0.111	0.118	0.077
	559	0.111	0.116	0.078
	560	0.112	0.116	0.076
	561	0.112	0.114	0.076
	562	0.111	0.114	0.072
	563	0.11	0.113	0.071
	564	0.109	0.114	0.071
	565	0.11	0.113	0.072
	566	0.11	0.114	0.07
	567	0.11	0.113	0.069
	568	0.108	0.111	0.067
	569	0.11	0.113	0.068
	570	0.111	0.113	0.066
	571	0.111	0.114	0.065
	572	0.11	0.112	0.064
	573	0.11	0.112	0.063
	574	0.11	0.112	0.065
	575	0.11	0.112	0.065
	576	0.109	0.112	0.065
	577	0.108	0.111	0.063
	578	0.108	0.11	0.061
	579	0.107	0.11	0.062
	580	0.107	0.111	0.063
	581	0.107	0.111	0.062
	582	0.107	0.11	0.063
	583	0.107	0.111	0.062
	584	0.107	0.112	0.064
	585	0.104	0.109	0.063
	586	0.105	0.109	0.062
	587	0.105	0.109	0.063
	588	0.105	0.109	0.063
	589	0.105	0.108	0.063
	590	0.104	0.108	0.063
	591	0.105	0.107	0.064
	592	0.105	0.108	0.063
	593	0.105	0.108	0.064
	594	0.106	0.107	0.064
	595	0.106	0.107	0.065
	596	0.105	0.107	0.064
	597	0.105	0.106	0.065
	598	0.104	0.106	0.065
	599	0.105	0.105	0.066
	600	0.106	0.106	0.067
	601	0.104	0.107	0.066
	602	0.104	0.105	0.066
	603	0.102	0.104	0.066
	604	0.102	0.105	0.067
	605	0.102	0.104	0.067
	606	0.102	0.103	0.066
	607	0.102	0.103	0.065
	608	0.102	0.104	0.066
	609	0.101	0.104	0.065
	610	0.1	0.101	0.064
	611	0.1	0.102	0.064
	612	0.1	0.102	0.063
	613	0.1	0.102	0.064
	614	0.099	0.103	0.064
	615	0.1	0.101	0.065
	616	0.1	0.101	0.064
	617	0.1	0.102	0.063
	618	0.1	0.102	0.064
	619	0.1	0.101	0.063
	620	0.1	0.102	0.064
	621	0.1	0.103	0.063
	622	0.099	0.101	0.064
	623	0.099	0.1	0.064
	624	0.098	0.099	0.064
	625	0.098	0.101	0.066
	626	0.098	0.101	0.064
	627	0.099	0.1	0.065
	628	0.098	0.1	0.064
	629	0.096	0.1	0.065
	630	0.096	0.099	0.064
	631	0.099	0.099	0.065
	632	0.097	0.099	0.066
	633	0.097	0.1	0.067
	634	0.096	0.099	0.068
	635	0.097	0.098	0.068
	636	0.097	0.098	0.068
	637	0.095	0.096	0.068
	638	0.097	0.098	0.07
	639	0.098	0.098	0.071
	640	0.097	0.098	0.07
	641	0.097	0.098	0.072
	642	0.098	0.097	0.074
	643	0.096	0.097	0.074
	644	0.097	0.096	0.075
	645	0.096	0.096	0.074
	646	0.094	0.095	0.075
	647	0.095	0.096	0.074
	648	0.094	0.096	0.076
	649	0.094	0.095	0.075
	650	0.094	0.094	0.076
	651	0.096	0.095	0.076
	652	0.094	0.095	0.076
	653	0.093	0.094	0.077
	654	0.095	0.096	0.077
	655	0.094	0.095	0.076
	656	0.093	0.094	0.074
	657	0.093	0.093	0.073
	658	0.092	0.093	0.074
	659	0.094	0.094	0.071
	660	0.093	0.091	0.07
	661	0.09	0.091	0.069
	662	0.09	0.091	0.068
	663	0.092	0.092	0.069
	664	0.092	0.093	0.068
	665	0.092	0.091	0.066
	666	0.092	0.092	0.066
	667	0.093	0.092	0.066
	668	0.093	0.092	0.066
	669	0.092	0.093	0.064
	670	0.091	0.094	0.062
	671	0.091	0.092	0.061
	672	0.093	0.092	0.061
	673	0.092	0.092	0.058
	674	0.091	0.091	0.057
	675	0.091	0.091	0.055
	676	0.09	0.089	0.054
	677	0.09	0.089	0.053
	678	0.091	0.09	0.053
	679	0.09	0.09	0.052
	680	0.089	0.088	0.051
	681	0.089	0.088	0.049
	682	0.09	0.088	0.049
	683	0.089	0.087	0.047
	684	0.091	0.087	0.047
	685	0.091	0.089	0.048
	686	0.091	0.089	0.046
	687	0.089	0.088	0.046
	688	0.089	0.088	0.045
	689	0.088	0.088	0.045
	690	0.089	0.087	0.045
	691	0.09	0.088	0.046
	692	0.091	0.088	0.045
	693	0.091	0.087	0.044
	694	0.091	0.089	0.044
	695	0.09	0.087	0.043
	696	0.09	0.086	0.043
	697	0.091	0.086	0.043
	698	0.091	0.086	0.042
	699	0.09	0.085	0.041
	700	0.089	0.085	0.04
	701	0.09	0.086	0.041
	702	0.089	0.084	0.039
	703	0.09	0.084	0.04
	704	0.089	0.084	0.04
	705	0.089	0.083	0.039
	706	0.088	0.083	0.04
	707	0.089	0.084	0.041
	708	0.088	0.083	0.04
	709	0.088	0.083	0.04
	710	0.088	0.083	0.039
	711	0.089	0.082	0.039
	712	0.087	0.081	0.039
	713	0.089	0.084	0.04
	714	0.09	0.085	0.041
	715	0.089	0.084	0.04
	716	0.089	0.084	0.039
	717	0.088	0.083	0.041
	718	0.088	0.082	0.04
	719	0.09	0.084	0.039
	720	0.089	0.081	0.039
	721	0.087	0.083	0.039
	722	0.088	0.083	0.038
	723	0.086	0.082	0.038
	724	0.085	0.082	0.037
	725	0.086	0.083	0.038
	726	0.086	0.081	0.038
	727	0.086	0.081	0.039
	728	0.088	0.081	0.037
	729	0.088	0.082	0.037
	730	0.086	0.08	0.037
	731	0.086	0.079	0.037
	732	0.088	0.079	0.036
	733	0.087	0.079	0.036
	734	0.085	0.078	0.036
	735	0.084	0.078	0.036
	736	0.084	0.078	0.037
	737	0.085	0.08	0.036
	738	0.085	0.08	0.036
	739	0.085	0.079	0.035
	740	0.086	0.078	0.035
	741	0.086	0.08	0.036
	742	0.086	0.08	0.035
	743	0.086	0.08	0.036
	744	0.086	0.079	0.037
	745	0.086	0.079	0.035
	746	0.085	0.08	0.036
	747	0.085	0.079	0.035
	748	0.084	0.079	0.036
	749	0.084	0.077	0.036
	750	0.084	0.078	0.036
	751	0.084	0.078	0.035
	752	0.084	0.078	0.035
	753	0.083	0.077	0.035
	754	0.082	0.076	0.033
	755	0.081	0.076	0.033
	756	0.082	0.077	0.035
	757	0.083	0.075	0.036
	758	0.083	0.075	0.035
	759	0.082	0.075	0.035
	760	0.081	0.075	0.035
	761	0.082	0.076	0.034
	762	0.081	0.076	0.034
	763	0.082	0.075	0.035
	764	0.081	0.077	0.034
	765	0.08	0.076	0.035
	766	0.08	0.075	0.034
	767	0.082	0.074	0.034
	768	0.081	0.075	0.036
	769	0.08	0.074	0.035
	770	0.08	0.073	0.034
	771	0.079	0.074	0.034
	772	0.08	0.074	0.035
	773	0.08	0.073	0.035
	774	0.08	0.075	0.035
	775	0.079	0.074	0.034
	776	0.08	0.073	0.034
	777	0.079	0.074	0.033
	778	0.08	0.072	0.033
	779	0.08	0.073	0.034
	780	0.079	0.073	0.034
	781	0.081	0.072	0.033
	782	0.08	0.073	0.034
	783	0.079	0.072	0.034
	784	0.079	0.073	0.033
	785	0.08	0.072	0.034
	786	0.078	0.071	0.035
	787	0.078	0.072	0.035
	788	0.078	0.071	0.034
	789	0.077	0.069	0.033
	790	0.076	0.071	0.033
	791	0.078	0.07	0.034
	792	0.079	0.071	0.033
	793	0.078	0.073	0.034
	794	0.077	0.071	0.034
	795	0.078	0.071	0.034
	796	0.077	0.072	0.033
	797	0.078	0.071	0.033
	798	0.079	0.072	0.033
	799	0.08	0.072	0.031
	800	0.079	0.071	0.032

## Sheet: Fig. 2e
Fig. 2e
		Fluorescence intensity
	Wavelength (nm)	UCNPs	PCH2-Apt-UCNPs (Cy3/5)
	200	930	730
	201	830	930
	202	950	930
	203	1010	890
	204	700	830
	205	960	860
	206	710	760
	207	770	860
	208	750	660
	209	870	770
	210	870	870
	211	690	670
	212	740	890
	213	810	900
	214	760	720
	215	950	750
	216	740	800
	217	770	780
	218	580	770
	219	670	820
	220	750	840
	221	780	830
	222	940	970
	223	720	820
	224	770	770
	225	1020	870
	226	770	790
	227	920	760
	228	810	890
	229	640	760
	230	510	920
	231	760	690
	232	800	770
	233	900	740
	234	720	620
	235	820	900
	236	850	940
	237	850	820
	238	720	770
	239	840	640
	240	680	840
	241	850	950
	242	830	780
	243	1030	800
	244	590	840
	245	760	780
	246	680	780
	247	770	620
	248	760	810
	249	930	710
	250	720	560
	251	570	930
	252	720	750
	253	1040	830
	254	740	830
	255	800	770
	256	910	810
	257	760	830
	258	1050	800
	259	780	710
	260	880	740
	261	730	920
	262	910	760
	263	930	820
	264	680	700
	265	670	900
	266	780	780
	267	850	800
	268	960	730
	269	850	750
	270	650	720
	271	930	910
	272	680	550
	273	840	780
	274	890	780
	275	870	860
	276	670	720
	277	870	870
	278	1070	790
	279	840	790
	280	990	960
	281	770	900
	282	980	850
	283	910	840
	284	740	870
	285	1090	1010
	286	1010	1150
	287	1220	1130
	288	1390	1200
	289	1310	1240
	290	1330	880
	291	1180	1100
	292	1240	940
	293	1020	890
	294	910	860
	295	990	840
	296	740	890
	297	850	810
	298	760	770
	299	910	850
	300	870	890
	301	770	540
	302	770	980
	303	850	1110
	304	1010	950
	305	1030	860
	306	1030	1070
	307	1450	1240
	308	1910	1690
	309	2150	2270
	310	2640	2130
	311	3060	2580
	312	2350	2060
	313	2030	1840
	314	1480	1540
	315	1490	1330
	316	950	1000
	317	1020	950
	318	950	830
	319	840	820
	320	810	680
	321	680	780
	322	820	830
	323	900	760
	324	820	740
	325	650	710
	326	930	950
	327	930	830
	328	860	1020
	329	730	860
	330	890	750
	331	810	810
	332	1160	840
	333	1260	1130
	334	1360	1190
	335	1760	1610
	336	2020	1890
	337	3270	1940
	338	3360	2740
	339	4420	3170
	340	5600	3740
	341	6940	5190
	342	8540	5260
	343	9760	5680
	344	9330	6310
	345	9080	6060
	346	8720	5720
	347	8240	5190
	348	7430	4880
	349	7010	4490
	350	5250	3660
	351	5290	3990
	352	5890	4730
	353	8540	7130
	354	11810	10460
	355	17270	15490
	356	24340	21650
	357	33860	29670
	358	41900	37090
	359	48820	47560
	360	55210	53380
	361	56200	51820
	362	53570	50940
	363	48180	46420
	364	41770	39410
	365	31390	30190
	366	22490	21790
	367	15620	14760
	368	9800	9430
	369	6200	6210
	370	4350	3660
	371	2940	2680
	372	1800	1940
	373	1470	1380
	374	1280	1300
	375	1240	990
	376	1060	930
	377	1100	830
	378	980	1090
	379	1180	950
	380	1090	1240
	381	1000	920
	382	920	1010
	383	1090	1010
	384	940	880
	385	1040	830
	386	930	850
	387	810	810
	388	770	870
	389	770	820
	390	870	950
	391	800	760
	392	890	960
	393	610	810
	394	790	920
	395	990	830
	396	980	1020
	397	950	860
	398	940	750
	399	940	700
	400	660	880
	401	880	960
	402	1000	960
	403	950	970
	404	900	1110
	405	960	930
	406	1040	1020
	407	1030	950
	408	1030	1100
	409	1070	1020
	410	990	930
	411	920	1150
	412	1010	990
	413	950	1060
	414	1130	930
	415	790	850
	416	990	900
	417	1110	900
	418	790	780
	419	1010	750
	420	880	910
	421	890	810
	422	830	710
	423	840	740
	424	920	1030
	425	1090	830
	426	1240	870
	427	850	790
	428	1070	900
	429	1210	1010
	430	990	1170
	431	920	590
	432	1010	930
	433	970	810
	434	890	920
	435	1050	750
	436	1050	970
	437	980	890
	438	1410	1410
	439	1670	1220
	440	2060	1780
	441	2640	2260
	442	4750	3270
	443	8330	5730
	444	14310	10250
	445	23600	18640
	446	37060	30690
	447	54320	46620
	448	69550	58930
	449	87230	77300
	450	96560	85620
	451	96030	86120
	452	86080	82260
	453	73270	67140
	454	59720	53470
	455	44800	39660
	456	30660	28050
	457	20310	19770
	458	15580	14310
	459	12770	10900
	460	10970	9630
	461	11740	10290
	462	13070	13390
	463	17280	16460
	464	24950	23730
	465	35400	34790
	466	47360	46850
	467	66140	65050
	468	87130	87030
	469	111010	110820
	470	133210	139020
	471	158350	169570
	472	183730	191120
	473	200280	201830
	474	206310	211090
	475	208300	214190
	476	203300	216000
	477	197460	207700
	478	185880	191240
	479	167970	170140
	480	144080	148020
	481	119010	119350
	482	89950	93100
	483	66760	71940
	484	48300	52600
	485	34920	37840
	486	25530	26720
	487	17590	18450
	488	13010	13790
	489	9460	9440
	490	7220	7210
	491	5720	5150
	492	4410	4120
	493	3420	3040
	494	2320	2400
	495	1810	2270
	496	1720	1500
	497	1740	1490
	498	1350	1250
	499	1420	1190
	500	1280	1260
	501	1380	1340
	502	1390	1220
	503	1420	1250
	504	1470	1360
	505	1650	1450
	506	1910	1640
	507	1730	1770
	508	2120	1740
	509	1940	1980
	510	2280	2320
	511	2090	1960
	512	2360	2030
	513	2050	1600
	514	1990	1630
	515	1910	1700
	516	1950	1670
	517	1990	1860
	518	1950	1800
	519	1770	2030
	520	2370	2370
	521	2150	2420
	522	1950	2250
	523	2130	2160
	524	2130	1970
	525	2270	2200
	526	2400	2060
	527	2010	2320
	528	2250	2180
	529	1950	2050
	530	2120	1780
	531	1640	1830
	532	1530	1880
	533	1540	1530
	534	1480	1250
	535	1610	1540
	536	2210	1950
	537	2590	2470
	538	3430	3160
	539	4260	3890
	540	4780	4380
	541	4940	4660
	542	4070	4930
	543	4240	4400
	544	4170	4140
	545	3430	3580
	546	3390	3690
	547	3470	3330
	548	3210	3230
	549	2630	2800
	550	2800	2780
	551	2440	2720
	552	2290	2190
	553	2340	1960
	554	1640	1900
	555	1650	1810
	556	1760	1450
	557	1320	1230
	558	1190	1150
	559	990	1060
	560	1260	870
	561	960	1020
	562	970	1160
	563	920	730
	564	1020	760
	565	1030	850
	566	1090	950
	567	850	1020
	568	960	850
	569	970	1040
	570	1060	900
	571	1090	850
	572	1110	1030
	573	1250	900
	574	1450	1230
	575	1470	1260
	576	1400	1140
	577	1610	1380
	578	1590	1390
	579	1500	1290
	580	1640	1230
	581	1330	1280
	582	1380	1180
	583	1280	960
	584	1110	1180
	585	1110	1210
	586	1240	970
	587	970	920
	588	1010	960
	589	1030	1040
	590	880	990
	591	970	1030
	592	810	940
	593	910	1080
	594	950	840
	595	1020	920
	596	680	860
	597	960	660
	598	890	740
	599	1020	870
	600	970	980

## Sheet: Fig. 2g
Fig. 2g
	Original spectral data
	Sample				fluorescence emission at 570nm			fluorescence emission at 670nm
					data 1	data 2	data 3	data 1	data 2	data 3
	PCH0-Apt-UCNPs (Control)		0 min		145330	138540	127940	22360	17610	18950
			0.5 min		125700	125860	126630	16700	17360	16670
			1 min		131650	134520	138810	18000	18860	18510
			5 min		144110	150170	150330	20430	20560	20780
			10 min		133750	137080	138960	18710	19730	18730
			20 min		135170	138860	139470	19920	20450	19330
	PCH2-Apt-UCNPs		0 min		109670	109230	108220	21410	18490	16540
			0.5 min		100620	100800	101800	19210	18700	18990
			1 min		112080	114490	115450	23190	24040	21140
			5 min		108870	108220	111240	25620	25110	25510
			10 min		99590	105840	103670	26710	26500	26770
			20 min		105660	108820	110680	31700	31270	31600
	cDNA-Apt-UCNPs		0 min		131000	131370	131350	42930	43720	42920
			0.5 min		131700	104810	103110	41620	34580	33090
			1 min		120840	128280	120340	40380	39320	38300
			5 min		137010	144830	143560	47110	46120	43180
			10 min		146610	151680	137300	46510	46310	42580
			20 min		133690	138220	132690	44260	43860	41500

## Sheet: Fig. 3b
Fig. 3b
		Fluorescence intensity profile-probe(red) Lyso-tracker(green)
	Distance (μm)	2h-i-1-green	2h-i-1-red	2h-i-2-green	2h-i-2-red	4h-ii-1-green	4h-ii-1-red	4h-ii-2-green	4h-ii-2-red	6h-iii-1-green	6h-iii-1-red	6h-iii-2-green	6h-iii-2-red
	0	286	0	267	0	160	0	289	0	433	492	198	0
	0.207	331	0	250	0	296	20	157	0	255	94	265	0
	0.414	377	0	502	0	357	0	167	0	362	778	214	0
	0.621	413	0	450	8	231	68	151	35	239	0	232	0
	0.828	319	0	399	17	257	624	391	0	460	298	276	81
	1.035	342	0	259	48	506	406	185	0	524	796	207	65
	1.242	361	139	220	0	310	312	179	0	589	1295	200	0
	1.449	325	65	252	0	275	428	146	0	303	1486	195	0
	1.656	381	382	284	0	419	287	203	0	302	813	170	0
	1.863	360	0	202	0	537	169	269	81	533	1554	318	6
	2.07	298	0	192	0	345	377	158	310	481	1223	157	0
	2.277	492	81	201	41	366	0	164	0	437	725	191	97
	2.484	353	207	210	82	462	0	221	100	393	227	236	0
	2.691	328	12	283	0	474	64	251	22	372	435	190	216
	2.898	429	556	337	72	424	79	173	0	560	220	233	611
	3.105	339	413	313	36	475	1568	250	0	515	471	190	202
	3.312	250	271	289	0	380	963	327	0	500	235	191	332
	3.519	503	162	453	0	547	550	190	39	485	0	219	619
	3.726	347	126	370	681	1246	462	195	0	392	290	320	744
	3.933	482	131	311	599	588	24	153	0	469	1307	376	1302
	4.14	398	148	253	517	288	0	303	557	465	2153	179	830
	4.347	546	0	382	553	435	209	356	814	704	1977	368	382
	4.554	367	39	472	291	787	220	222	495	578	1462	286	648
	4.761	794	157	434	279	567	26	370	302	453	948	354	1422
	4.968	476	556	397	267	432	317	419	109	447	667	304	1330
	5.175	1148	858	380	550	535	462	388	0	278	310	515	787
	5.382	1622	329	506	12	407	0	246	726	764	1006	379	91
	5.589	836	316	534	36	310	840	172	27	598	1369	323	243
	5.796	1469	0	563	61	399	571	170	733	432	1733	307	231
	6.003	1196	219	488	180	442	404	289	538	549	851	470	160
	6.21	923	439	472	207	485	237	453	281	868	1696	644	266
	6.417	323	311	502	103	408	2657	358	167	829	2413	592	856
	6.624	385	8	532	0	378	2065	264	54	1089	3474	543	300
	6.831	467	90	583	187	225	1168	290	279	843	3309	548	359
	7.038	575	211	664	71	462	1524	507	1007	597	3145	585	644
	7.245	865	226	712	275	582	763	392	1141	490	1150	607	544
	7.452	528	0	761	480	381	727	518	429	307	84	416	2785
	7.659	236	337	852	302	352	501	596	746	411	326	397	1133
	7.866	599	66	511	0	283	1457	816	1522	357	569	667	383
	8.073	706	0	534	0	384	275	1609	2061	303	812	655	1107
	8.28	658	203	558	0	421	0	4095	4095	734	1856	468	498
	8.487	484	186	383	0	262	0	4095	3832	502	534	738	727
	8.694	624	346	592	0	608	1271	2250	2760	400	2637	584	240
	8.901	685	325	517	51	555	1685	908	414	548	990	599	1017
	9.108	747	304	443	103	341	80	490	178	671	1481	476	1529
	9.315	510	212	950	393	783	387	1141	880	794	1973	380	2039
	9.522	431	0	713	286	605	659	732	409	424	1085	349	1080
	9.729	314	452	476	180	1234	1525	753	974	497	541	424	685
	9.936	434	309	528	22	1593	1215	774	1540	709	27	520	1521
	10.143	397	404	540	249	1398	1938	405	299	677	531	374	1400
	10.35	429	0	642	295	1395	1621	464	264	645	1036	588	301
	10.557	585	174	745	341	804	497	447	535	382	922	511	727
	10.764	858	205	726	378	385	287	236	701	1727	2307	643	1095
	10.971	555	215	809	493	730	0	464	24	3486	3682	689	245
	11.178	642	2	650	248	587	44	355	44	2578	2085	588	1500
	11.385	830	172	492	4	547	109	528	265	1851	3081	423	718
	11.592	842	343	673	0	404	0	685	1244	1125	4078	537	557
	11.799	752	171	616	0	713	0	584	177	1116	2175	411	326
	12.006	663	0	581	0	668	0	425	517	492	1466	658	1037
	12.213	586	52	547	0	624	0	486	57	344	648	477	1089
	12.42	723	121	333	0	582	19	789	627	467	739	793	272
	12.627	750	0	379	0	465	279	564	845	590	831	571	543
	12.834	904	424	434	0	434	0	508	1990	968	456	664	1596
	13.041	704	234	490	0	546	0	647	1371	928	1674	674	892
	13.248	755	674	447	0	390	0	786	753	625	238	647	882
	13.455	714	331	665	25	459	22	611	875	468	630	571	502
	13.662	805	709	668	115	716	0	576	224	521	963	510	377
	13.869	470	874	671	206	351	0	337	373	575	1296	308	207
	14.076	320	0	376	0	197	0	635	471	504	676	639	351
	14.283	912	411	419	203	343	0	384	275	491	2005	429	2637
	14.49	524	526	552	119	240	0	349	503	503	3700	965	2634
	14.697	745	569	685	36	424	0	424	1011	550	3897	512	2781
	14.904	966	613	412	105	279	0	847	817	597	4095	528	3519
	15.111	1372	875	1016	583	584	0	503	975	617	2577	812	2114
	15.318	1888	942	960	405	397	0	525	482	669	1538	402	1497
	15.525	1245	0	904	228	454	0	622	1663	1082	1155	689	1126
	15.732	604	80	1407	172	411	0	570	846	922	601	520	1216
	15.939	325	60	646	245	484	0	646	2423	973	1027	460	212
	16.146	409	118	596	548	409	122	541	2065	1025	1453	550	604
	16.353	825	59	547	852	305	0	436	1707	1209	1409	590	573
	16.56	342	277	917	353	165	0	1105	555	416	2243	402	697
	16.767	857	128	320	0	475	0	1496	1232	418	3097	807	685
	16.974	486	0	602	0	352	0	2134	1747	479	3596	461	807
	17.181	339	0	885	0	586	0	1671	2542	540	4095	413	199
	17.388	311	0	478	374	320	0	1393	1833	736	2570	395	0
	17.595	465	69	552	0	410	0	688	632	453	126	623	137
	17.802	619	138	703	428	359	0	471	406	652	484	508	56
	18.009	343	0	854	856	307	0	249	727	656	242	359	3
	18.216	351	271	1134	401	255	0	246	1063	581	481	369	0
	18.423	293	0	1269	449	416	0	294	0	507	721	371	507
	18.63	267	0	1188	589	330	0	396	231	746	384	306	219
	18.837	301	0	1107	730	359	0	482	0	597	1243	232	691
	19.044	191	0	380	77	291	1109	254	0	271	45	365	337
	19.251	352	0	258	111	370	279	158	0	330	81	455	191
	19.458	193	0	397	58	365	74	168	0	390	118	618	0
	19.665	439	0	537	6	322	192	178	0	567	0	215	0
	19.872	363	0	231	42	380	299	318	0	349	0	163	113

## Sheet: Fig. 4b
Fig. 4b
		Fluorescence intensity profile
	Distance (μm)	Control	+ TNFα	0 min	10 min	20 min	30 min
	0	0	0	0	0	0	0
	1	0	0	0	0.87	0	0
	2	0	0	0	3.57	0	0
	3	0	0	0	2.06	0	0
	4	0	0	0	1.92	0	0
	5	0	0	0	3.11	0	0
	6	0	0	0	4.73	0	0
	7	0	0	0	10.96	0	0
	8	0	0	0.05	15.65	0	0
	9	0	0	0.62	11.65	0	0
	10	0	0	2.46	7.38	0	0
	11	0	0	4.55	5.53	0	0
	12	0	0	2.58	4.8	0	0
	13	0	0.39	0.57	6.94	0	0
	14	5.21	0.82	4.67	9.45	0	0
	15	15.73	1.27	16.43	13.89	0	0
	16	22.26	0.72	29.15	22.34	0	0
	17	23.48	1.93	33.45	27.79	1.09	0
	18	24.97	4.99	30.02	30.23	4.71	0
	19	29.39	6.81	26.67	30.03	11.82	0
	20	32.54	6.59	25.58	22.67	14.22	0
	21	35.12	5.9	21.76	17.06	19.17	0
	22	40	4.29	14.5	20.69	26.4	0
	23	41.87	1.65	7.08	31.94	13.55	0
	24	43.32	0.38	5.72	39.39	9.35	0
	25	44.33	1.08	10.52	26.12	13.45	0
	26	43.45	1.75	9.19	16.03	13.48	0
	27	48.05	6.62	2.87	15.96	9.96	0
	28	51.37	16.42	0.46	17.66	6.88	0
	29	51.43	16.63	0	11.17	6.37	0
	30	51.31	12.13	0	6.85	7.03	0
	31	48.56	14.79	0	7.75	9.98	0
	32	45.77	21.5	0	16.35	15.09	0
	33	46.34	30.06	0	25.18	16.48	0
	34	47.78	34.24	0	30	14.27	0.13
	35	41.67	33.48	0	36.22	11.65	0.81
	36	30.9	31.32	0	46.11	12.12	2.8
	37	19.78	30.64	0	49.82	14.43	4.19
	38	8.05	34.9	0	46.75	17.54	3.73
	39	0.27	46.44	0	49.83	19.4	5.93
	40	0.52	53.06	0	51.07	18.06	14.88
	41	4.5	54.62	0	44.49	13.21	29.37
	42	14.15	45.8	0.09	43.22	15.25	37.95
	43	9.18	35.47	0.24	44.25	18.43	38.7
	44	0.76	29.02	0	39.37	24.13	45.84
	45	0	43.39	0	31.35	33.38	49.46
	46	0	49.48	0.06	24.27	36.67	42.5
	47	0	37.63	0.18	26.4	36.98	41.53
	48	0	30.51	0.09	28.5	34.59	47.18
	49	0	30.82	0.31	23.86	32.66	50.46
	50	0	45.84	1.26	14.42	32.78	48.75
	51	0	43.94	1.78	7.73	29.8	47.33
	52	0	30.9	1.4	6.55	27.12	58.45
	53	0	16.36	2.05	7.29	31.02	66.64
	54	0	10.95	3.17	8.74	32.83	59.91
	55	0	14.83	2.94	11.67	30	51.87
	56	0	13.92	1.37	12.83	35.05	41.15
	57	0	12.37	0.01	9.4	35.3	30.78
	58	0	12.64	0.42	10.2	29.67	24.21
	59	0	9.15	2.92	18.29	32.72	23.61
	60	0	6.66	9.75	26.21	39.66	30.05
	61	0	8.58	19.28	26.98	48.33	35.21
	62	0	9.15	20.85	21.95	47.52	35.6
	63	0	8.02	8.07	24.35	47.3	33.62
	64	0	12.67	2.46	28.01	39.5	33.16
	65	0	15.71	1.65	29.85	37.96	37.57
	66	0	11.79	1.14	37.27	43.95	34.3
	67	0	10.58	0.57	38.46	46.51	25.97
	68	0	14.7	0.8	40.08	42.92	18.41
	69	0	19.69	0.17	44.9	39.2	16.48
	70	0	26.02	2.65	49.55	29.38	19.56
	71	0	34.16	8.33	51.03	22.07	29.67
	72	0	43.27	12.21	48.44	20.51	38.82
	73	0	51.76	11	54.61	26.34	42.2
	74	0	54.62	1.15	58.61	25.81	46.91
	75	0	53.25	10.39	51.32	19.3	46.65
	76	0	48.35	21.36	40.63	13.41	35.78
	77	0	43.78	17.49	30.76	7.95	21.64
	78	0	42.98	20.09	26.02	6.64	10.02
	79	0	40.85	25.89	26.46	7.12	4.44
	80	0.07	35.5	21.57	30.39	8.45	1.06
	81	0.49	30.36	16.5	29	13.54	0.1
	82	2.89	24.77	13.56	27.17	14.18	0
	83	10.27	25.44	15.62	26.69	10.99	0
	84	20.62	29.23	16.59	17.92	6.03	0
	85	29.3	19.76	11.82	12.49	0.51	0
	86	31.67	11.57	11.43	12.04	0	0
	87	28.56	8.53	12.84	5.07	0	0
	88	29.54	4.33	6.61	0.72	0	0
	89	37.02	1.41	3.2	0	0	0
	90	44.51	1.48	5.06	0	0	0
	91	38.3	3.01	10.76	0	0	0
	92	22.79	4.44	11.39	0	0	0
	93	3.37	5.22	9.53	0	0	0
	94	0	5.92	4.98	0	0	0
	95	0	5.12	1.96	0	0	0
	96	0	1.82	4.6	0	0	0
	97	0	0.32	4.04	0	0	0
	98	0	0.96	1.69	0	0	0
	99	0	0.59	0.28	0	0	0
	100	0	0.89	0	0	0	0
	101	0	5.22	0	0	0	0
	102	0	7.97	0	0	0	0
	103	0	7.21	0	0	0	0
	104	0	2.63	0	0	0	0
	105	0	2.46	0.65	0	0	0
	106	0	8.96	0.94	0	0	0

## Sheet: Fig. 4c
Fig. 4c
				Fluorescence intensity of RelA in the whole cell				Fluorescence intensity of RelA in the cell nucleus
				Mean Intensity	Area	StDev	Intensity	Mean Intensity	Area	StDev	Intensity	core/total
		Control	Data 1	210.92	1027	385.44	216615	87.54	141	204.67	12343.1	0.056982
			Data 2	365.17	1104	616.86	403148	111.62	166	274.42	18528.9	0.0459606
			Data 3	270.33	1203	528.22	325207	95.4	159	187.78	15168.6	0.0466429
		+ TNFα	Data 1	314.97	676	586.46	212920	1176.86	150	675.03	176529	0.829087
			Data 2	537.72	306	812.87	164542	1393.68	113	771.79	157486	0.957114
			Data 3	313.84	587	532.57	184224	913.22	174	626.95	158900	0.862538
	PCH2-Apt-UCNPs+NIR	0 min	Data 1	242.75	975	376.42	236681	107.24	239	194.9	25630.4	0.108291
			Data 2	184.78	884	291.84	163346	166.81	132	221.53	22018.9	0.1348
			Data 3	186.48	1194	295.69	222657	106.18	165	196.29	17519.7	0.0786847
		10 min	Data 1	446.51	788	486.76	351850	873.47	143	508.25	124906	0.354999
			Data 2	400.7	1035	458.86	414724	885.68	152	495.57	134623	0.324609
			Data 3	679.76	791	718.06	537690	1528.64	89	590.73	136049	0.253025
		20 min	Data 1	201.2	432	316.43	86918.4	413.04	127	401.98	52456.1	0.603509
			Data 2	196.26	1154	402.37	226484	922.59	146	558.54	134698	0.594736
			Data 3	283.4	725	474.15	205465	1027.92	105	581.8	107932	0.525304
		30 min	Data 1	611.81	483	723.11	295504	1373.13	163	691.03	223820	0.757418
			Data 2	596.77	438	741.72	261385	1271.72	162	734.14	206019	0.78818
			Data 3	454.13	732	670.98	332423	1322.58	185	648	244677	0.736042
	PCH2-rDNA-UCNPs+NIR	0 min	Data 1	369.15	616	566.06	227396	930.93	209	624.1	194564	0.855618
			Data 2	440.3	474	540.69	208702	827.25	220	535.38	181995	0.872032
			Data 3	354.49	408	529.57	144632	879.8	145	571.75	127571	0.882039
		10 min	Data 1	283.68	700	663.41	198576	1620.83	108	728.42	175050	0.881525
			Data 2	308.38	746	613.15	230051	1296.13	161	656.04	208677	0.907088
			Data 3	423.14	455	572.87	192529	1066.02	146	552.67	155639	0.808393
		20 min	Data 1	358.78	318	472.46	114092	754	124	493.71	93496	0.819479
			Data 2	450.36	351	706.52	158076	1273.87	110	703	140126	0.886443
			Data 3	236.54	450	437.76	106443	729.97	131	537.36	95626.1	0.898378
		30 min	Data 1	613.89	333	700.26	204425	1146.07	164	619.73	187955	0.919433
			Data 2	319.4	434	474.73	138620	792.82	135	549.43	107031	0.772118
			Data 3	382.13	382	468.2	145974	726.02	171	483.05	124149	0.850492

## Sheet: Fig. 4d
Fig. 4d
		1	2	3	4
	TNFα		+	+	+
	PCH2-Apt-UCNPs			+	+
	NIR 30min				+
	Data 1		RelA gel					Tubulin gel
	Data 2		RelA gel					Tubulin gel
	Data 3		RelA gel					Tubulin gel

## Sheet: Fig. 5
Fig. 5
	Fig. 5a-IkBα mRNA	Data 1	Data 2	Data 3
	Control	1	0.879547	1.13695
	+TNFα	6.59164	6.38726	6.80255
	PCH2+rDNA-UCNPs+NIR	7.3163	6.81816	8.24335
	PCH0+Apt-UCNPs+NIR	3.62158	3.11321	4.21296
	PCH2+Apt-UCNPs	3.11107	2.90008	3.33741
	PCH2+Apt-UCNPs+NIR	7.36295	6.90999	8.31242
	Fig. 5b-A20 mRNA	Data 1	Data 2	Data 3
	Control	1	0.903645	1.10663
	+TNFα	8.12522	7.42137	7.83325
	PCH2+rDNA-UCNPs+NIR	7.77675	7.52797	8.64933
	PCH0+Apt-UCNPs+NIR	6.44454	5.90014	7.03917
	PCH2+Apt-UCNPs	6.07467	6.21997	6.59594
	PCH2+Apt-UCNPs+NIR	7.74188	7.79789	8.91512

[truncated: 14 more sheets: Fig. 6b, Fig. 6c, Supplementary Figure 3, Supplementary Figure 4, Supplementary Figure 5, Supplementary Figure 6, Supplementary Figure 8, Supplementary Figure 11, Supplementary Figure 12, Supplementary Figure 14, Supplementary Figure 15, Supplementary Figure 17, Supplementary Figure 18c, Supplementary Figure 21]
